# Supplementary material for: Identification, Molecular Characterization, and Biology of a Novel Quadrivirus Infecting the Phytopathogenic Fungus Leptosphaeria biglobosa
Source: Viruses. 2018 Dec 25;11(1):9. doi: 10.3390/v11010009 (PMC6356713; doi:10.3390/v11010009)
Supplement: Supplementary file 1 [file viruses-11-00009-s001.zip]

Archive with 4 entries (3 files):
- SI/
- SI/Figure_S1.docx
- SI/Figure_S2.docx
- SI/Table_S1.docx
